# Supplementary material for: Evaluation of leucine-rich alpha-2 glycoprotein as a biomarker of fetal infection
Source: PLoS One. 2020 Nov 19;15(11):e0242076. doi: 10.1371/journal.pone.0242076 (PMC7676652; doi:10.1371/journal.pone.0242076)
Supplement: S1 File — Original blot images underlying the results of Fig 5B were provided as a zip file. (ZIP) [file pone.0242076.s003.zip]

Archive with 3 entries (3 files):
- pNFkB GAPDH.jpg
- pSTAT GAPDH.jpg
- STAT3 NFkB.jpg
